# Supplementary material for: Insights into TREM2 biology by network analysis of human brain gene expression data
Source: Neurobiol Aging. 2013 Dec;34(12):2699–714. doi: 10.1016/j.neurobiolaging.2013.05.001 (PMC3988951; doi:10.1016/j.neurobiolaging.2013.05.001)
Supplement: Supplementary Table 1 [file mmc2.xlsx]

## Sheet: SupplementaryTable_1
SUPPLEMENTARY TABLE 1
Individual ID	Age	PMI (h)	Brain pH	CODE	Gender
001_06	16	48	6.24	SbL	M		Cardiac	= Cardiac origin aside from ischaemic heart disease
001_10	62	35	6.13	IHD	M		IHD	= Ischaemic heart disease
002_08	45	28	6.39	IHD	F		PE	= Pulmonary embolus
002_10	38	49	6.33	Other	M		RAA	= Ruptured aortic aneurysm
003_08	50	45	6.59	IHD	M		RTA	= Road traffic accident
003_10	65	34	5.55	IHD	M		SbL	= Suspension by ligature
004_06	52	64	6.4	IHD	F		Other
004_08	45	44	6.46	IHD	M
004_10	50	63	6.21	IHD	M
005_09	76	50	6.3	RAA	M
006_08	41	50	6.26	IHD	M
006_09	25	81	6.44	RTA	M
006_10	32	63	6.29	Other	F
007_06	41	48	6.4	Cardiac	M
007_08	55	50	6.48	IHD	M
007_09	25	81	6.34	RTA	M
007_10	70	96	6.28	IHD	F
008_10	61	47	6.2	IHD	M
009_07	45	68	6.18	IHD	M
009_09	83	50	6.46	IHD	F
010_09	66	48	6.38	Cardiac	M
010_10	39	81	6.32	Other	M
011_09	49	79	6.44	IHD	M
011_10	60	40	6.49	IHD	M
012_08	62	68	6.52	IHD	M
012_09	17	89	6.37	RTA	M
012_10	40	48	6.23	PE	M
013_09	79	45	6.34	IHD	F
013_10	60	68	6.32	IHD	M
014_08	67	50	6.56	RAA	M
014_09	26	44	6.3	Other	M
014_10	61	47	6.2	IHD	M
015_07	60	67	6.54	IHD	M
015_09	67	47	6.37	IHD	M
015_10	52	47	6.2	IHD	M
016_07	38	40	6.23	Other	M
016_08	47	40	6.34	IHD	F
016_09	57	52	6.35	IHD	M
016_10	63	35	6.29	IHD	F
017_07	55	64	6.1	IHD	M
017_08	51	42	6.32	Other	F
017_09	55	48	6.37	IHD	M
018_05	43	76	6.33	IHD	M
018_06	58	67	6.43	RAA	M
018_07	43	42	6.41	IHD	M
018_08	61	43	6.5	IHD	M
018_09	57	49	6.15	RAA	M
018_10	69	35	6.02	IHD	M
019_08	58	69	5.53	IHD	M
019_10	47	93	6	IHD	M
020_07	22	45	6.36	Other	F
020_08	51	48	6.45	IHD	M
020_10	36	41	6.4	Cardiac	M
021_05	48	50	6.5	PE	F
021_08	44	83	6.32	SbL	M
021_09	65	40	6.34	IHD	M
021_10	27	67	6.16	Other	M
022_06	53	51	6.3	IHD	M
022_08	57	95	6.45	PE	F
022_09	60	36	6.27	Cardiac	F
023_08	24	47	6.42	SbL	F
023_09	64	48	6.58	IHD	F
023_10	74	44	6.41	IHD	M
024_08	39	42	6.02	IHD	M
024_09	48	67	5.42	IHD	M
024_10	68	62	5.97	PE	F
025_05	28	39	6.33	SbL	M
025_08	37	63	6.44	IHD	M
025_09	59	51	6.34	Cardiac	M
025_10	75	47	5.42	IHD	M
026_07	57	53	6.38	IHD	M
026_08	45	39	6.37	IHD	M
026_09	73	51	6.24	IHD	M
027_09	62	62	6.2	IHD	M
028_08	44	44	6.58	RAA	F
028_09	50	46	6.45	IHD	M
028_10	43	44	6.05	IHD	M
029_09	46	68	6.54	RTA	M
030_06	53	44	6.4	IHD	M
030_09	71	70	6.11	IHD	F
031_08	55	31	6.37	IHD	M
031_09	51	84	6.32	IHD	M
032_08	62	51	6.41	RAA	M
032_09	60	38	5.44	IHD	F
032_10	34	57	6.38	Other	M
033_08	22	95	6.63	PE	M
033_09	56	61	6.22	IHD	M
034_06	53	37	6.4	SbL	M
034_07	59	54	6.02	Other	F
034_08	70	50	6.2	PE	M
034_09	49	79	6.23	IHD	M
035_06	54	70	6.34	IHD	M
035_09	32	99	6.22	SbL	M
036_08	20	40	6.48	SbL	F
036_09	44	49	6.3	Other	F
037_08	53	38	6.48	Other	M
038_08	46	91	5.86	IHD	M
038_09	60	41	6.37	IHD	M
039_06	58	47	6.25	Cardiac	F
040_08	48	59	6.47	IHD	M
043_06	53	43	6.38	IHD	F
