# Supplementary material for: Insights into TREM2 biology by network analysis of human brain gene expression data
Source: Neurobiol Aging. 2013 Dec;34(12):2699–714. doi: 10.1016/j.neurobiolaging.2013.05.001 (PMC3988951; doi:10.1016/j.neurobiolaging.2013.05.001)
Supplement: Supplementary Table 2 [file mmc3.xlsx]

## Sheet: SupplementaryTable_2
SUPPLEMENTARY TABLE 2
Filename	Individual ID	Region
A653_198.CEL	001_06	CRBL
A653_977.CEL	001_10	CRBL
A653_1234.CEL	002_08	CRBL
A653_969.CEL	002_10	CRBL
A653_849.CEL	003_08	CRBL
A653_307.CEL	004_06	CRBL
A653_394.CEL	004_08	CRBL
A653_922.CEL	004_10	CRBL
A653_349.CEL	005_09	CRBL
A653_825.CEL	006_08	CRBL
A653_069.CEL	006_09	CRBL
A653_868.CEL	006_10	CRBL
A653_1438.CEL	007_08	CRBL
A653_928.CEL	008_10	CRBL
A653_671.CEL	009_07	CRBL
A653_290.CEL	009_09	CRBL
A653_042.CEL	010_09	CRBL
A653_933.CEL	010_10	CRBL
A653_017.CEL	011_09	CRBL
A653_871.CEL	011_10	CRBL
A653_761.CEL	012_08	CRBL
A653_035.CEL	012_09	CRBL
A653_934.CEL	012_10	CRBL
A653_392.CEL	013_09	CRBL
A653_1171.CEL	013_10	CRBL
A653_1069.CEL	014_08	CRBL
A653_010.CEL	014_09	CRBL
A653_1314.CEL	014_10	CRBL
A653_259.CEL	015_07	CRBL
A653_125.CEL	015_09	CRBL
A653_1045.CEL	015_10	CRBL
A653_389.CEL	016_09	CRBL
A653_1091.CEL	016_10	CRBL
A653_682.CEL	017_08	CRBL
A653_028.CEL	017_09	CRBL
A653_580.CEL	018_05	CRBL
A653_007.CEL	018_06	CRBL
A653_595.CEL	018_07	CRBL
A653_036.CEL	018_08	CRBL
A653_328.CEL	018_09	CRBL
A653_1248.CEL	018_10	CRBL
A653_1159.CEL	019_10	CRBL
A653_830.CEL	020_07	CRBL
A653_1046.CEL	020_10	CRBL
A653_126.CEL	021_08	CRBL
A653_336.CEL	021_09	CRBL
A653_049.CEL	022_06	CRBL
A653_285.CEL	022_09	CRBL
A653_217.CEL	023_09	CRBL
A653_1364.CEL	023_10	CRBL
A653_1114.CEL	024_10	CRBL
A653_245.CEL	025_05	CRBL
A653_199.CEL	025_09	CRBL
A653_598.CEL	026_07	CRBL
A653_278.CEL	026_09	CRBL
A653_779.CEL	027_09	CRBL
A653_683.CEL	028_08	CRBL
A653_816.CEL	028_09	CRBL
A653_1372.CEL	028_10	CRBL
A653_521.CEL	029_09	CRBL
A653_674.CEL	030_06	CRBL
A653_422.CEL	030_09	CRBL
A653_405.CEL	031_09	CRBL
A653_365.CEL	032_08	CRBL
A653_805.CEL	032_09	CRBL
A653_1270.CEL	032_10	CRBL
A653_382.CEL	033_08	CRBL
A653_579.CEL	033_09	CRBL
A653_502.CEL	034_09	CRBL
A653_466.CEL	035_09	CRBL
A653_646.CEL	036_09	CRBL
A653_230.CEL	037_08	CRBL
A653_1411.CEL	038_09	CRBL
A653_118.CEL	039_06	CRBL
A653_201.CEL	040_08	CRBL
A653_757.CEL	043_06	CRBL
A653_023.CEL	001_06	FCTX
A653_908.CEL	001_10	FCTX
A653_855.CEL	002_08	FCTX
A653_952.CEL	002_10	FCTX
A653_701.CEL	003_08	FCTX
A653_021.CEL	004_06	FCTX
A653_050.CEL	004_08	FCTX
A653_873.CEL	004_10	FCTX
A653_263.CEL	005_09	FCTX
A653_015.CEL	006_09	FCTX
A653_927.CEL	006_10	FCTX
A653_774.CEL	007_08	FCTX
A653_339.CEL	007_09	FCTX
A653_963.CEL	007_10	FCTX
A653_947.CEL	008_10	FCTX
A653_725.CEL	009_07	FCTX
A653_038.CEL	009_09	FCTX
A653_948.CEL	010_10	FCTX
A653_132.CEL	011_09	FCTX
A653_887.CEL	011_10	FCTX
A653_191.CEL	012_09	FCTX
A653_929.CEL	012_10	FCTX
A653_016.CEL	013_09	FCTX
A653_1118.CEL	013_10	FCTX
A653_663.CEL	014_08	FCTX
A653_249.CEL	014_09	FCTX
A653_1151.CEL	014_10	FCTX
A653_153.CEL	015_07	FCTX
A653_119.CEL	015_09	FCTX
A653_1173.CEL	015_10	FCTX
A653_086.CEL	016_07	FCTX
A653_345.CEL	016_08	FCTX
A653_128.CEL	016_09	FCTX
A653_1081.CEL	016_10	FCTX
A653_187.CEL	017_07	FCTX
A653_734.CEL	017_08	FCTX
A653_254.CEL	017_09	FCTX
A653_482.CEL	018_05	FCTX
A653_067.CEL	018_06	FCTX
A653_159.CEL	018_08	FCTX
A653_1321.CEL	018_10	FCTX
A653_1210.CEL	019_10	FCTX
A653_755.CEL	020_07	FCTX
A653_068.CEL	020_08	FCTX
A653_1446.CEL	020_10	FCTX
A653_289.CEL	021_09	FCTX
A653_1426.CEL	021_10	FCTX
A653_014.CEL	022_06	FCTX
A653_621.CEL	022_08	FCTX
A653_018.CEL	022_09	FCTX
A653_090.CEL	023_08	FCTX
A653_080.CEL	023_09	FCTX
A653_1036.CEL	023_10	FCTX
A653_006.CEL	024_08	FCTX
A653_1029.CEL	024_10	FCTX
A653_004.CEL	025_08	FCTX
A653_011.CEL	025_09	FCTX
A653_351.CEL	026_08	FCTX
A653_232.CEL	026_09	FCTX
A653_635.CEL	027_09	FCTX
A653_409.CEL	028_08	FCTX
A653_851.CEL	028_09	FCTX
A653_1085.CEL	028_10	FCTX
A653_563.CEL	029_09	FCTX
A653_445.CEL	030_06	FCTX
A653_667.CEL	030_09	FCTX
A653_065.CEL	031_08	FCTX
A653_848.CEL	031_09	FCTX
A653_276.CEL	032_08	FCTX
A653_535.CEL	032_09	FCTX
A653_1277.CEL	032_10	FCTX
A653_337.CEL	033_08	FCTX
A653_649.CEL	033_09	FCTX
A653_743.CEL	034_06	FCTX
A653_493.CEL	034_07	FCTX
A653_837.CEL	034_08	FCTX
A653_844.CEL	034_09	FCTX
A653_175.CEL	035_06	FCTX
A653_726.CEL	035_09	FCTX
A653_629.CEL	036_09	FCTX
A653_095.CEL	037_08	FCTX
A653_632.CEL	038_09	FCTX
A653_091.CEL	039_06	FCTX
A653_294.CEL	001_06	HIPP
A653_916.CEL	001_10	HIPP
A653_956.CEL	002_10	HIPP
A653_193.CEL	004_08	HIPP
A653_1442.CEL	004_10	HIPP
A653_030.CEL	005_09	HIPP
A653_775.CEL	006_08	HIPP
A653_134.CEL	006_09	HIPP
A653_881.CEL	006_10	HIPP
A653_705.CEL	007_06	HIPP
A653_740.CEL	007_08	HIPP
A653_166.CEL	007_09	HIPP
A653_888.CEL	007_10	HIPP
A653_882.CEL	008_10	HIPP
A653_631.CEL	009_07	HIPP
A653_315.CEL	009_09	HIPP
A653_338.CEL	010_09	HIPP
A653_876.CEL	010_10	HIPP
A653_273.CEL	011_09	HIPP
A653_900.CEL	011_10	HIPP
A653_736.CEL	012_08	HIPP
A653_901.CEL	012_10	HIPP
A653_148.CEL	013_09	HIPP
A653_1447.CEL	013_10	HIPP
A653_660.CEL	014_08	HIPP
A653_087.CEL	014_09	HIPP
A653_1134.CEL	014_10	HIPP
A653_052.CEL	015_09	HIPP
A653_1072.CEL	015_10	HIPP
A653_013.CEL	016_07	HIPP
A653_100.CEL	016_08	HIPP
A653_054.CEL	016_09	HIPP
A653_1290.CEL	016_10	HIPP
A653_005.CEL	017_07	HIPP
A653_406.CEL	017_08	HIPP
A653_073.CEL	017_09	HIPP
A653_489.CEL	018_05	HIPP
A653_152.CEL	018_06	HIPP
A653_653.CEL	018_07	HIPP
A653_362.CEL	018_08	HIPP
A653_032.CEL	018_09	HIPP
A653_1406.CEL	018_10	HIPP
A653_1122.CEL	019_10	HIPP
A653_813.CEL	020_07	HIPP
A653_163.CEL	020_08	HIPP
A653_1423.CEL	020_10	HIPP
A653_156.CEL	021_08	HIPP
A653_202.CEL	021_09	HIPP
A653_1116.CEL	021_10	HIPP
A653_051.CEL	022_06	HIPP
A653_652.CEL	022_08	HIPP
A653_210.CEL	022_09	HIPP
A653_110.CEL	023_08	HIPP
A653_085.CEL	023_09	HIPP
A653_980.CEL	023_10	HIPP
A653_044.CEL	024_08	HIPP
A653_1011.CEL	024_10	HIPP
A653_182.CEL	025_05	HIPP
A653_414.CEL	026_07	HIPP
A653_352.CEL	026_08	HIPP
A653_103.CEL	026_09	HIPP
A653_585.CEL	027_09	HIPP
A653_593.CEL	028_08	HIPP
A653_792.CEL	028_09	HIPP
A653_1430.CEL	028_10	HIPP
A653_708.CEL	029_09	HIPP
A653_856.CEL	030_06	HIPP
A653_481.CEL	030_09	HIPP
A653_430.CEL	031_09	HIPP
A653_524.CEL	032_09	HIPP
A653_1309.CEL	032_10	HIPP
A653_061.CEL	033_08	HIPP
A653_447.CEL	033_09	HIPP
A653_471.CEL	034_06	HIPP
A653_555.CEL	034_08	HIPP
A653_525.CEL	034_09	HIPP
A653_247.CEL	035_06	HIPP
A653_497.CEL	035_09	HIPP
A653_277.CEL	036_08	HIPP
A653_760.CEL	036_09	HIPP
A653_026.CEL	037_08	HIPP
A653_088.CEL	038_08	HIPP
A653_803.CEL	038_09	HIPP
A653_287.CEL	039_06	HIPP
A653_347.CEL	040_08	HIPP
A653_485.CEL	043_06	HIPP
A653_216.CEL	001_06	MEDU
A653_892.CEL	001_10	MEDU
A653_819.CEL	002_08	MEDU
A653_941.CEL	002_10	MEDU
A653_528.CEL	003_08	MEDU
A653_033.CEL	004_08	MEDU
A653_930.CEL	004_10	MEDU
A653_181.CEL	005_09	MEDU
A653_909.CEL	006_10	MEDU
A653_843.CEL	007_06	MEDU
A653_582.CEL	007_08	MEDU
A653_880.CEL	007_10	MEDU
A653_939.CEL	008_10	MEDU
A653_401.CEL	009_07	MEDU
A653_325.CEL	009_09	MEDU
A653_265.CEL	010_09	MEDU
A653_879.CEL	010_10	MEDU
A653_076.CEL	011_09	MEDU
A653_872.CEL	011_10	MEDU
A653_706.CEL	012_08	MEDU
A653_260.CEL	012_09	MEDU
A653_910.CEL	012_10	MEDU
A653_109.CEL	013_09	MEDU
A653_1060.CEL	013_10	MEDU
A653_670.CEL	014_08	MEDU
A653_318.CEL	014_09	MEDU
A653_1094.CEL	014_10	MEDU
A653_208.CEL	015_07	MEDU
A653_022.CEL	015_09	MEDU
A653_1016.CEL	015_10	MEDU
A653_008.CEL	016_07	MEDU
A653_396.CEL	016_08	MEDU
A653_025.CEL	016_09	MEDU
A653_1292.CEL	016_10	MEDU
A653_418.CEL	017_08	MEDU
A653_376.CEL	017_09	MEDU
A653_588.CEL	018_05	MEDU
A653_059.CEL	018_06	MEDU
A653_842.CEL	018_07	MEDU
A653_228.CEL	018_08	MEDU
A653_1009.CEL	018_10	MEDU
A653_1272.CEL	019_10	MEDU
A653_637.CEL	020_07	MEDU
A653_340.CEL	020_08	MEDU
A653_1331.CEL	020_10	MEDU
A653_439.CEL	021_05	MEDU
A653_097.CEL	021_08	MEDU
A653_299.CEL	021_09	MEDU
A653_1268.CEL	021_10	MEDU
A653_045.CEL	022_06	MEDU
A653_770.CEL	022_08	MEDU
A653_348.CEL	023_08	MEDU
A653_079.CEL	023_09	MEDU
A653_1000.CEL	023_10	MEDU
A653_251.CEL	024_08	MEDU
A653_162.CEL	024_09	MEDU
A653_1427.CEL	024_10	MEDU
A653_186.CEL	025_05	MEDU
A653_099.CEL	025_08	MEDU
A653_357.CEL	025_09	MEDU
A653_479.CEL	026_07	MEDU
A653_355.CEL	026_08	MEDU
A653_204.CEL	026_09	MEDU
A653_592.CEL	027_09	MEDU
A653_403.CEL	028_08	MEDU
A653_618.CEL	028_09	MEDU
A653_1357.CEL	028_10	MEDU
A653_488.CEL	029_09	MEDU
A653_723.CEL	030_06	MEDU
A653_417.CEL	030_09	MEDU
A653_704.CEL	031_09	MEDU
A653_207.CEL	032_08	MEDU
A653_423.CEL	032_09	MEDU
A653_1126.CEL	032_10	MEDU
A653_084.CEL	033_08	MEDU
A653_860.CEL	033_09	MEDU
A653_505.CEL	034_07	MEDU
A653_709.CEL	034_08	MEDU
A653_548.CEL	034_09	MEDU
A653_116.CEL	035_06	MEDU
A653_477.CEL	035_09	MEDU
A653_333.CEL	036_08	MEDU
A653_503.CEL	036_09	MEDU
A653_037.CEL	037_08	MEDU
A653_806.CEL	038_09	MEDU
A653_329.CEL	039_06	MEDU
A653_258.CEL	040_08	MEDU
A653_699.CEL	043_06	MEDU
A653_096.CEL	001_06	OCTX
A653_925.CEL	001_10	OCTX
A653_729.CEL	002_08	OCTX
A653_937.CEL	002_10	OCTX
A653_478.CEL	003_08	OCTX
A653_172.CEL	004_06	OCTX
A653_185.CEL	004_08	OCTX
A653_914.CEL	004_10	OCTX
A653_303.CEL	006_09	OCTX
A653_902.CEL	006_10	OCTX
A653_661.CEL	007_08	OCTX
A653_306.CEL	007_09	OCTX
A653_897.CEL	007_10	OCTX
A653_957.CEL	008_10	OCTX
A653_644.CEL	009_07	OCTX
A653_131.CEL	009_09	OCTX
A653_113.CEL	010_09	OCTX
A653_961.CEL	010_10	OCTX
A653_188.CEL	011_09	OCTX
A653_942.CEL	011_10	OCTX
A653_495.CEL	012_08	OCTX
A653_105.CEL	012_09	OCTX
A653_960.CEL	012_10	OCTX
A653_189.CEL	013_09	OCTX
A653_1207.CEL	013_10	OCTX
A653_687.CEL	014_08	OCTX
A653_1195.CEL	014_10	OCTX
A653_089.CEL	015_07	OCTX
A653_253.CEL	015_09	OCTX
A653_192.CEL	016_07	OCTX
A653_168.CEL	016_08	OCTX
A653_1222.CEL	016_10	OCTX
A653_104.CEL	017_07	OCTX
A653_408.CEL	017_08	OCTX
A653_244.CEL	017_09	OCTX
A653_419.CEL	018_07	OCTX
A653_360.CEL	018_08	OCTX
A653_1267.CEL	018_10	OCTX
A653_1317.CEL	019_10	OCTX
A653_1421.CEL	020_07	OCTX
A653_206.CEL	020_08	OCTX
A653_1162.CEL	020_10	OCTX
A653_332.CEL	021_08	OCTX
A653_123.CEL	021_09	OCTX
A653_1156.CEL	021_10	OCTX
A653_170.CEL	023_08	OCTX
A653_378.CEL	023_09	OCTX
A653_984.CEL	023_10	OCTX
A653_1176.CEL	024_10	OCTX
A653_138.CEL	025_08	OCTX
A653_255.CEL	025_09	OCTX
A653_350.CEL	026_08	OCTX
A653_180.CEL	026_09	OCTX
A653_437.CEL	027_09	OCTX
A653_446.CEL	028_09	OCTX
A653_1078.CEL	028_10	OCTX
A653_831.CEL	029_09	OCTX
A653_533.CEL	030_06	OCTX
A653_540.CEL	030_09	OCTX
A653_139.CEL	031_08	OCTX
A653_863.CEL	031_09	OCTX
A653_475.CEL	032_09	OCTX
A653_1250.CEL	032_10	OCTX
A653_130.CEL	033_08	OCTX
A653_793.CEL	033_09	OCTX
A653_776.CEL	034_06	OCTX
A653_657.CEL	034_07	OCTX
A653_510.CEL	034_08	OCTX
A653_684.CEL	034_09	OCTX
A653_323.CEL	035_06	OCTX
A653_571.CEL	035_09	OCTX
A653_720.CEL	036_09	OCTX
A653_161.CEL	037_08	OCTX
A653_862.CEL	038_09	OCTX
A653_154.CEL	039_06	OCTX
A653_346.CEL	040_08	OCTX
A653_462.CEL	043_06	OCTX
A653_965.CEL	001_10	PUTM
A653_453.CEL	002_08	PUTM
A653_945.CEL	002_10	PUTM
A653_702.CEL	003_08	PUTM
A653_063.CEL	004_06	PUTM
A653_899.CEL	004_10	PUTM
A653_122.CEL	005_09	PUTM
A653_434.CEL	006_08	PUTM
A653_057.CEL	006_09	PUTM
A653_932.CEL	006_10	PUTM
A653_496.CEL	007_06	PUTM
A653_107.CEL	007_09	PUTM
A653_898.CEL	007_10	PUTM
A653_911.CEL	008_10	PUTM
A653_696.CEL	009_07	PUTM
A653_124.CEL	010_09	PUTM
A653_884.CEL	010_10	PUTM
A653_173.CEL	011_09	PUTM
A653_954.CEL	011_10	PUTM
A653_506.CEL	012_08	PUTM
A653_212.CEL	012_09	PUTM
A653_940.CEL	012_10	PUTM
A653_184.CEL	013_09	PUTM
A653_864.CEL	014_08	PUTM
A653_211.CEL	014_09	PUTM
A653_056.CEL	015_07	PUTM
A653_308.CEL	015_09	PUTM
A653_1075.CEL	015_10	PUTM
A653_048.CEL	016_07	PUTM
A653_071.CEL	016_08	PUTM
A653_320.CEL	016_09	PUTM
A653_1141.CEL	016_10	PUTM
A653_235.CEL	017_07	PUTM
A653_643.CEL	017_08	PUTM
A653_326.CEL	017_09	PUTM
A653_752.CEL	018_05	PUTM
A653_012.CEL	018_08	PUTM
A653_264.CEL	018_09	PUTM
A653_1288.CEL	018_10	PUTM
A653_1130.CEL	019_10	PUTM
A653_321.CEL	020_08	PUTM
A653_1147.CEL	020_10	PUTM
A653_229.CEL	021_08	PUTM
A653_319.CEL	021_09	PUTM
A653_1067.CEL	021_10	PUTM
A653_334.CEL	022_06	PUTM
A653_106.CEL	022_09	PUTM
A653_108.CEL	023_08	PUTM
A653_316.CEL	023_09	PUTM
A653_1244.CEL	023_10	PUTM
A653_001.CEL	024_08	PUTM
A653_1143.CEL	024_10	PUTM
A653_224.CEL	025_05	PUTM
A653_151.CEL	025_08	PUTM
A653_209.CEL	025_09	PUTM
A653_354.CEL	026_08	PUTM
A653_620.CEL	027_09	PUTM
A653_516.CEL	028_08	PUTM
A653_435.CEL	028_09	PUTM
A653_1425.CEL	028_10	PUTM
A653_679.CEL	030_06	PUTM
A653_616.CEL	030_09	PUTM
A653_498.CEL	031_09	PUTM
A653_098.CEL	032_08	PUTM
A653_441.CEL	032_09	PUTM
A653_1424.CEL	032_10	PUTM
A653_190.CEL	033_08	PUTM
A653_627.CEL	033_09	PUTM
A653_763.CEL	034_08	PUTM
A653_766.CEL	034_09	PUTM
A653_379.CEL	035_06	PUTM
A653_455.CEL	035_09	PUTM
A653_160.CEL	036_08	PUTM
A653_738.CEL	036_09	PUTM
A653_288.CEL	038_08	PUTM
A653_688.CEL	038_09	PUTM
A653_205.CEL	040_08	PUTM
A653_388.CEL	001_06	SNIG
A653_974.CEL	001_10	SNIG
A653_891.CEL	002_10	SNIG
A653_875.CEL	003_10	SNIG
A653_043.CEL	004_06	SNIG
A653_093.CEL	004_08	SNIG
A653_112.CEL	005_09	SNIG
A653_002.CEL	006_09	SNIG
A653_950.CEL	006_10	SNIG
A653_890.CEL	007_10	SNIG
A653_883.CEL	008_10	SNIG
A653_147.CEL	009_09	SNIG
A653_142.CEL	010_09	SNIG
A653_964.CEL	010_10	SNIG
A653_309.CEL	011_09	SNIG
A653_874.CEL	011_10	SNIG
A653_917.CEL	012_10	SNIG
A653_040.CEL	013_09	SNIG
A653_1441.CEL	013_10	SNIG
A653_219.CEL	014_09	SNIG
A653_1395.CEL	014_10	SNIG
A653_058.CEL	015_09	SNIG
A653_1142.CEL	015_10	SNIG
A653_248.CEL	016_07	SNIG
A653_102.CEL	016_08	SNIG
A653_157.CEL	016_09	SNIG
A653_1291.CEL	016_10	SNIG
A653_283.CEL	017_09	SNIG
A653_286.CEL	018_06	SNIG
A653_055.CEL	018_08	SNIG
A653_034.CEL	018_09	SNIG
A653_141.CEL	020_08	SNIG
A653_140.CEL	021_08	SNIG
A653_243.CEL	021_09	SNIG
A653_111.CEL	022_06	SNIG
A653_772.CEL	022_08	SNIG
A653_380.CEL	022_09	SNIG
A653_003.CEL	023_08	SNIG
A653_121.CEL	023_09	SNIG
A653_146.CEL	024_08	SNIG
A653_1031.CEL	024_10	SNIG
A653_381.CEL	025_05	SNIG
A653_072.CEL	025_08	SNIG
A653_297.CEL	025_09	SNIG
A653_1090.CEL	025_10	SNIG
A653_383.CEL	026_09	SNIG
A653_762.CEL	027_09	SNIG
A653_534.CEL	028_09	SNIG
A653_617.CEL	029_09	SNIG
A653_522.CEL	030_09	SNIG
A653_145.CEL	031_08	SNIG
A653_444.CEL	031_09	SNIG
A653_234.CEL	032_08	SNIG
A653_651.CEL	032_09	SNIG
A653_1346.CEL	032_10	SNIG
A653_673.CEL	033_09	SNIG
A653_800.CEL	034_09	SNIG
A653_149.CEL	035_06	SNIG
A653_719.CEL	035_09	SNIG
A653_092.CEL	036_08	SNIG
A653_794.CEL	036_09	SNIG
A653_239.CEL	037_08	SNIG
A653_223.CEL	038_08	SNIG
A653_438.CEL	038_09	SNIG
A653_165.CEL	039_06	SNIG
A653_971.CEL	001_10	TCTX
A653_413.CEL	002_08	TCTX
A653_896.CEL	002_10	TCTX
A653_463.CEL	003_08	TCTX
A653_826.CEL	004_06	TCTX
A653_553.CEL	004_08	TCTX
A653_886.CEL	004_10	TCTX
A653_544.CEL	005_09	TCTX
A653_967.CEL	006_10	TCTX
A653_589.CEL	007_06	TCTX
A653_626.CEL	007_08	TCTX
A653_449.CEL	007_09	TCTX
A653_968.CEL	008_10	TCTX
A653_433.CEL	009_07	TCTX
A653_615.CEL	009_09	TCTX
A653_767.CEL	010_09	TCTX
A653_935.CEL	010_10	TCTX
A653_596.CEL	011_09	TCTX
A653_858.CEL	012_08	TCTX
A653_1192.CEL	012_09	TCTX
A653_920.CEL	012_10	TCTX
A653_812.CEL	013_09	TCTX
A653_1342.CEL	013_10	TCTX
A653_677.CEL	014_08	TCTX
A653_787.CEL	014_09	TCTX
A653_416.CEL	015_07	TCTX
A653_841.CEL	015_09	TCTX
A653_1259.CEL	015_10	TCTX
A653_412.CEL	016_07	TCTX
A653_634.CEL	016_09	TCTX
A653_1349.CEL	016_10	TCTX
A653_707.CEL	017_07	TCTX
A653_650.CEL	017_08	TCTX
A653_427.CEL	017_09	TCTX
A653_543.CEL	018_06	TCTX
A653_464.CEL	018_07	TCTX
A653_512.CEL	018_08	TCTX
A653_675.CEL	018_09	TCTX
A653_1105.CEL	018_10	TCTX
A653_832.CEL	020_07	TCTX
A653_565.CEL	021_09	TCTX
A653_484.CEL	022_09	TCTX
A653_440.CEL	023_08	TCTX
A653_700.CEL	023_09	TCTX
A653_751.CEL	024_08	TCTX
A653_1039.CEL	025_08	TCTX
A653_697.CEL	025_09	TCTX
A653_735.CEL	026_07	TCTX
A653_587.CEL	026_08	TCTX
A653_642.CEL	026_09	TCTX
A653_599.CEL	027_09	TCTX
A653_556.CEL	028_08	TCTX
A653_622.CEL	028_09	TCTX
A653_1015.CEL	028_10	TCTX
A653_520.CEL	029_09	TCTX
A653_681.CEL	030_06	TCTX
A653_491.CEL	030_09	TCTX
A653_469.CEL	031_09	TCTX
A653_865.CEL	032_08	TCTX
A653_798.CEL	032_09	TCTX
A653_778.CEL	033_08	TCTX
A653_769.CEL	033_09	TCTX
A653_861.CEL	034_07	TCTX
A653_591.CEL	034_08	TCTX
A653_458.CEL	034_09	TCTX
A653_693.CEL	035_06	TCTX
A653_428.CEL	035_09	TCTX
A653_530.CEL	036_09	TCTX
A653_436.CEL	038_08	TCTX
A653_771.CEL	038_09	TCTX
A653_782.CEL	040_08	TCTX
A653_758.CEL	043_06	TCTX
A653_824.CEL	001_06	THAL
A653_907.CEL	001_10	THAL
A653_921.CEL	002_10	THAL
A653_561.CEL	003_08	THAL
A653_958.CEL	003_10	THAL
A653_804.CEL	004_06	THAL
A653_975.CEL	004_10	THAL
A653_560.CEL	005_09	THAL
A653_721.CEL	006_08	THAL
A653_604.CEL	006_09	THAL
A653_926.CEL	006_10	THAL
A653_511.CEL	007_06	THAL
A653_486.CEL	007_08	THAL
A653_607.CEL	007_09	THAL
A653_966.CEL	007_10	THAL
A653_919.CEL	008_10	THAL
A653_648.CEL	009_07	THAL
A653_518.CEL	009_09	THAL
A653_569.CEL	010_09	THAL
A653_972.CEL	010_10	THAL
A653_583.CEL	011_09	THAL
A653_931.CEL	011_10	THAL
A653_754.CEL	012_08	THAL
A653_889.CEL	012_10	THAL
A653_609.CEL	013_09	THAL
A653_1146.CEL	013_10	THAL
A653_476.CEL	014_08	THAL
A653_801.CEL	014_09	THAL
A653_573.CEL	015_07	THAL
A653_1096.CEL	015_10	THAL
A653_605.CEL	016_09	THAL
A653_1084.CEL	016_10	THAL
A653_456.CEL	017_08	THAL
A653_448.CEL	017_09	THAL
A653_474.CEL	018_05	THAL
A653_786.CEL	018_06	THAL
A653_467.CEL	018_07	THAL
A653_730.CEL	018_08	THAL
A653_603.CEL	018_09	THAL
A653_811.CEL	019_08	THAL
A653_1365.CEL	019_10	THAL
A653_562.CEL	020_07	THAL
A653_566.CEL	020_08	THAL
A653_822.CEL	021_05	THAL
A653_747.CEL	021_08	THAL
A653_515.CEL	021_09	THAL
A653_1451.CEL	021_10	THAL
A653_545.CEL	022_06	THAL
A653_630.CEL	022_09	THAL
A653_744.CEL	023_08	THAL
A653_746.CEL	023_09	THAL
A653_1150.CEL	023_10	THAL
A653_1297.CEL	024_10	THAL
A653_407.CEL	025_08	THAL
A653_799.CEL	025_09	THAL
A653_451.CEL	026_07	THAL
A653_791.CEL	026_08	THAL
A653_850.CEL	026_09	THAL
A653_600.CEL	027_09	THAL
A653_633.CEL	028_08	THAL
A653_745.CEL	028_09	THAL
A653_1135.CEL	028_10	THAL
A653_764.CEL	029_09	THAL
A653_834.CEL	030_06	THAL
A653_676.CEL	030_09	THAL
A653_628.CEL	031_09	THAL
A653_749.CEL	032_08	THAL
A653_712.CEL	032_09	THAL
A653_1227.CEL	032_10	THAL
A653_549.CEL	033_08	THAL
A653_692.CEL	033_09	THAL
A653_789.CEL	034_08	THAL
A653_421.CEL	034_09	THAL
A653_739.CEL	035_06	THAL
A653_539.CEL	035_09	THAL
A653_575.CEL	036_08	THAL
A653_432.CEL	036_09	THAL
A653_689.CEL	038_08	THAL
A653_833.CEL	038_09	THAL
A653_420.CEL	040_08	THAL
A653_564.CEL	043_06	THAL
A653_127.CEL	001_06	WHMT
A653_869.CEL	001_10	WHMT
A653_526.CEL	002_08	WHMT
A653_970.CEL	002_10	WHMT
A653_672.CEL	003_08	WHMT
A653_314.CEL	004_08	WHMT
A653_938.CEL	004_10	WHMT
A653_280.CEL	005_09	WHMT
A653_839.CEL	006_08	WHMT
A653_231.CEL	006_09	WHMT
A653_895.CEL	006_10	WHMT
A653_836.CEL	007_06	WHMT
A653_978.CEL	007_10	WHMT
A653_923.CEL	008_10	WHMT
A653_213.CEL	009_09	WHMT
A653_060.CEL	010_09	WHMT
A653_878.CEL	010_10	WHMT
A653_311.CEL	011_09	WHMT
A653_894.CEL	011_10	WHMT
A653_838.CEL	012_08	WHMT
A653_390.CEL	012_09	WHMT
A653_905.CEL	012_10	WHMT
A653_020.CEL	013_09	WHMT
A653_1402.CEL	013_10	WHMT
A653_470.CEL	014_08	WHMT
A653_317.CEL	014_09	WHMT
A653_1311.CEL	014_10	WHMT
A653_1017.CEL	015_10	WHMT
A653_137.CEL	016_07	WHMT
A653_019.CEL	016_08	WHMT
A653_271.CEL	016_09	WHMT
A653_797.CEL	017_08	WHMT
A653_114.CEL	017_09	WHMT
A653_690.CEL	018_05	WHMT
A653_313.CEL	018_06	WHMT
A653_499.CEL	018_07	WHMT
A653_359.CEL	018_08	WHMT
A653_039.CEL	018_09	WHMT
A653_1316.CEL	018_10	WHMT
A653_1366.CEL	019_10	WHMT
A653_507.CEL	020_07	WHMT
A653_101.CEL	020_08	WHMT
A653_1261.CEL	020_10	WHMT
A653_077.CEL	021_08	WHMT
A653_027.CEL	021_09	WHMT
A653_1240.CEL	021_10	WHMT
A653_062.CEL	022_06	WHMT
A653_256.CEL	022_09	WHMT
A653_218.CEL	023_08	WHMT
A653_282.CEL	024_08	WHMT
A653_1286.CEL	024_10	WHMT
A653_196.CEL	025_08	WHMT
A653_197.CEL	025_09	WHMT
A653_790.CEL	026_07	WHMT
A653_356.CEL	026_08	WHMT
A653_075.CEL	026_09	WHMT
A653_638.CEL	027_09	WHMT
A653_666.CEL	028_08	WHMT
A653_680.CEL	028_09	WHMT
A653_992.CEL	028_10	WHMT
A653_658.CEL	029_09	WHMT
A653_537.CEL	030_06	WHMT
A653_821.CEL	030_09	WHMT
A653_375.CEL	031_08	WHMT
A653_810.CEL	031_09	WHMT
A653_214.CEL	032_08	WHMT
A653_728.CEL	032_09	WHMT
A653_1174.CEL	032_10	WHMT
A653_298.CEL	033_08	WHMT
A653_411.CEL	033_09	WHMT
A653_459.CEL	034_06	WHMT
A653_611.CEL	034_07	WHMT
A653_402.CEL	034_08	WHMT
A653_665.CEL	034_09	WHMT
A653_270.CEL	035_06	WHMT
A653_508.CEL	035_09	WHMT
A653_179.CEL	036_08	WHMT
A653_554.CEL	036_09	WHMT
A653_220.CEL	037_08	WHMT
A653_195.CEL	038_08	WHMT
A653_559.CEL	038_09	WHMT
A653_176.CEL	039_06	WHMT
A653_624.CEL	043_06	WHMT
