# Supplementary material for: Insights into TREM2 biology by network analysis of human brain gene expression data
Source: Neurobiol Aging. 2013 Dec;34(12):2699–714. doi: 10.1016/j.neurobiolaging.2013.05.001 (PMC3988951; doi:10.1016/j.neurobiolaging.2013.05.001)
Supplement: Supplementary Table 4 [file mmc4.xlsx]

## Sheet: SupplementaryTable_3_markersMic
SUPPLEMENTARY TABLE 3
GENE	STATE
CD74	M1 and M2b
FCGR2A	M1
FCGR2B	M1
FCGR3B	M1
CD86	M1 and M2b
CXCL10	M1
HLA-DMA	M1 and M2b
IGF1	M2a
HLA-DMB	M1 and M2b
HLA-DPA1	M1 and M2b
HLA-DPB1	M1 and M2b
HLA-DQA2	M1 and M2b
HLA-DRA	M1 and M2b
MSR1	M2a and M2c
PDGFB	M2a
PDGFC	M2a
TGFB1	M2a
ARG1	M2a or M2c
CCL1	M2b
CCL13	M2a
CCL14	M2a
CCL15	M1
CCL16	M2c
CCL17	M2a
CCL18	M2a or M2c
CCL19	M1
CCL20	M1 or M2b
CCL22	M2a
CCL23	M2a
CCL24	M2a
CCL26	M2a
CCL8	M1
CD163	M2a, M2b and M2c
FCGR3A	M1
CXCL11	M1
CXCL13	M1 and M2c
CXCL2	M2b
CXCL3	M2b
CXCL9	M1
FN1	M2a
IL10	M2a and M2b
HLA-DOB	M1 and M2b
IL15	M1
HLA-DQB1	M1 and M2b
IL6	M1 and M2b
HLA-DQB2	M1 and M2b
HLA-DRB1	M1 and M2b
HLA-DRB3	M1 and M2b
HLA-DRB4	M1 and M2b
SPHK1	M2b
HLA-DRB5	M1 and M2b
TNF	M1 and M2b
IL12A	M1
IL12B	M1
IL1A	M1
IL1B	M2b
IL1RN	M2a
IL23A	M1
MRC1	M2a and M2c
NOS2	M1
PDGFA	M2a
RETNLB	M2a
