# Supplementary material for: Insights into TREM2 biology by network analysis of human brain gene expression data
Source: Neurobiol Aging. 2013 Dec;34(12):2699–714. doi: 10.1016/j.neurobiolaging.2013.05.001 (PMC3988951; doi:10.1016/j.neurobiolaging.2013.05.001)
Supplement: Supplementary Table 5 [file mmc5.xlsx]

## Sheet: SupplementaryTable_5_allSigGOte
SUPPLEMENTARY TABLE 5
Type	Term	No. of Regions	Bonferroni corrected p-Value
			CRBL	FCTX	HIPP	MEDU	OCTX	PUTM	SNIG	TCTX	THAL	WHMT
BP	GO:0006955~immune response	10	2.08e-34	3.16e-23	3.22e-25	1.65e-47	7.82e-30	8.23e-28	8.66e-37	9.83e-26	8.46e-29	6.62e-37
BP	GO:0006952~defense response	10	8.42e-20	1.7e-15	8.77e-16	5.79e-23	4.62e-20	4.36e-14	1.55e-22	4.06e-17	4.74e-18	1.26e-17
BP	GO:0002684~positive regulation of immune system process	10	5.65e-13	7.98e-10	2.27e-10	7.22e-14	1.42e-12	1.21e-09	2.14e-13	1.81e-10	3.6e-08	4.53e-17
BP	GO:0006954~inflammatory response	10	7.16e-11	6.69e-09	4.04e-09	7.21e-14	7.46e-12	4.64e-07	1.03e-13	1.03e-08	1.35e-10	5.33e-10
BP	GO:0045087~innate immune response	10	6.02e-10	5.44e-07	5.17e-05	3.44e-12	7.93e-09	2.15e-06	3.37e-07	1.79e-07	6.5e-06	5.79e-08
BP	GO:0009611~response to wounding	10	6.91e-09	3.51e-07	4.33e-09	7e-15	2.65e-10	1.06e-06	6.33e-09	1.22e-07	1.08e-08	5.78e-11
BP	GO:0001775~cell activation	10	1.24e-07	5.51e-05	2.52e-06	7e-10	1.68e-06	0.000604	3.08e-07	0.00149	2.68e-05	2.82e-13
BP	GO:0045321~leukocyte activation	10	1.06e-06	0.00022	4.59e-05	2.27e-09	3.39e-06	0.000449	8.33e-07	0.00254	6.77e-05	5.36e-11
BP	GO:0050778~positive regulation of immune response	10	1.43e-05	5.31e-06	4.45e-05	2.25e-07	1.4e-07	1.74e-05	1.01e-06	2.93e-06	6.02e-05	6.42e-07
BP	GO:0002253~activation of immune response	10	4.25e-05	7.09e-05	0.000383	0.00308	6.66e-06	0.000369	0.000333	0.000638	0.000468	0.000261
BP	GO:0048584~positive regulation of response to stimulus	10	4.57e-05	0.00149	0.00189	9.37e-06	2.4e-05	5.89e-05	2.57e-05	0.00254	0.0138	2.02e-05
BP	GO:0046649~lymphocyte activation	10	5.96e-05	0.0374	0.0008	1.3e-06	0.0133	0.0154	0.000387	0.0204	0.00678	7.89e-09
BP	GO:0002252~immune effector process	10	8.14e-05	5.83e-06	4.28e-05	2.44e-09	1.01e-06	1.77e-06	2.51e-07	1.45e-05	5.28e-06	2.01e-06
BP	GO:0051249~regulation of lymphocyte activation	10	0.000864	0.00447	0.000392	5.76e-05	0.000128	0.0148	0.011	0.0086	0.0261	6.42e-07
BP	GO:0002443~leukocyte mediated immunity	10	0.00087	0.000217	0.00101	4.33e-08	1.41e-05	0.00131	4.32e-05	0.00122	9.79e-05	2.01e-06
BP	GO:0016064~immunoglobulin mediated immune response	10	0.00375	0.00013	0.000531	0.000181	6.57e-05	0.00116	0.000612	0.00037	0.000609	0.00231
BP	GO:0019724~B cell mediated immunity	10	0.00498	0.000174	0.000709	0.000284	9.16e-05	0.0015	0.000881	0.000514	0.000812	0.00357
BP	GO:0002460~adaptive immune response based on somatic recombination of immune receptors built from immunoglobulin superfamily domains	10	0.0055	0.000138	0.000646	2.07e-06	0.000112	0.00088	0.00206	0.000743	0.000763	5.99e-05
BP	GO:0002250~adaptive immune response	10	0.0055	0.000138	0.000646	2.07e-06	0.000112	0.00088	0.00206	0.000743	0.000763	5.99e-05
BP	GO:0002504~antigen processing and presentation of peptide or polysaccharide antigen via MHC class II	10	0.0117	2.1e-05	6.52e-05	2.51e-05	0.000114	1.15e-05	8.07e-05	0.000372	0.00327	0.000161
BP	GO:0002449~lymphocyte mediated immunity	10	0.0173	0.000638	0.00256	2.42e-05	0.000403	0.00455	0.00438	0.00219	0.00292	0.000462
BP	GO:0048534~hemopoietic or lymphoid organ development	9	1.97e-05	0.000814	2.15e-05	0.000275	1.76e-07	NS	0.000259	0.0302	0.00778	9.74e-05
BP	GO:0030097~hemopoiesis	9	5.38e-05	0.00297	7.22e-05	0.000404	5.63e-07	NS	0.000513	0.0161	0.00421	0.000114
BP	GO:0042110~T cell activation	9	0.000148	0.0102	0.00591	2.49e-05	0.0132	0.00443	NS	0.0122	0.000883	8.75e-07
BP	GO:0050867~positive regulation of cell activation	9	0.000475	0.00519	0.0003	0.000252	7.8e-05	NS	0.000633	0.000717	0.0261	9.67e-07
BP	GO:0050865~regulation of cell activation	9	0.00142	0.00382	0.000479	0.000394	0.000189	NS	0.00534	0.00227	0.0258	2.38e-06
BP	GO:0002694~regulation of leukocyte activation	9	0.00332	0.0126	0.0014	0.000451	0.000511	0.037	0.00901	0.0051	NS	9.49e-06
BP	GO:0002520~immune system development	8	4.57e-05	0.00149	4.59e-05	0.000186	4.46e-07	NS	0.000131	NS	0.0138	8.25e-05
BP	GO:0051251~positive regulation of lymphocyte activation	8	0.000676	0.0129	0.000571	0.000123	0.000127	NS	0.00409	0.00811	NS	1.87e-07
BP	GO:0002696~positive regulation of leukocyte activation	8	0.00222	0.0298	0.0017	0.000696	0.000427	NS	0.00224	0.00319	NS	2.21e-06
BP	GO:0001817~regulation of cytokine production	8	0.00499	0.0173	0.000278	3.29e-05	0.000105	NS	9.31e-05	0.00762	NS	7.68e-07
BP	GO:0045621~positive regulation of lymphocyte differentiation	8	0.022	0.0351	NS	0.00113	0.000385	0.0219	0.0155	0.00149	NS	0.000623
BP	GO:0006959~humoral immune response	7	0.00163	0.00888	0.000186	NS	0.00509	0.00455	0.00438	NS	0.00292	NS
BP	GO:0002521~leukocyte differentiation	6	0.000575	NS	0.00325	0.00192	0.000882	NS	0.0294	NS	NS	0.000332
BP	GO:0050863~regulation of T cell activation	6	0.0142	NS	0.0126	0.000531	0.00325	0.0125	NS	NS	NS	1.06e-05
BP	GO:0019882~antigen processing and presentation	6	NS	0.0172	NS	2.83e-06	0.00661	0.000515	0.00235	NS	NS	4.86e-05
BP	GO:0006935~chemotaxis	5	0.000443	NS	NS	2.05e-05	NS	NS	0.0294	NS	0.00221	3.68e-05
BP	GO:0042330~taxis	5	0.000443	NS	NS	2.05e-05	NS	NS	0.0294	NS	0.00221	3.68e-05
BP	GO:0046456~icosanoid biosynthetic process	5	0.0151	0.00109	NS	NS	0.00573	0.000605	NS	NS	0.00354	NS
BP	GO:0006636~unsaturated fatty acid biosynthetic process	5	0.022	0.00161	NS	NS	0.00839	0.000893	NS	NS	0.00519	NS
BP	GO:0050870~positive regulation of T cell activation	5	0.033	NS	NS	0.00555	0.00984	NS	NS	0.0417	NS	2.46e-05
BP	GO:0045582~positive regulation of T cell differentiation	5	NS	NS	NS	0.00905	0.00573	0.0161	NS	0.0179	NS	0.00441
BP	GO:0002757~immune response-activating signal transduction	4	0.0259	NS	NS	NS	0.00871	NS	0.0344	NS	NS	0.000898
BP	GO:0045058~T cell selection	4	NS	0.00583	0.000501	NS	0.0241	NS	NS	NS	0.0156	NS
BP	GO:0030098~lymphocyte differentiation	3	0.00587	NS	0.000571	NS	0.0119	NS	NS	NS	NS	NS
BP	GO:0002764~immune response-regulating signal transduction	3	0.0428	NS	NS	NS	0.0146	NS	NS	NS	NS	0.00231
BP	GO:0002697~regulation of immune effector process	3	NS	NS	0.0223	NS	NS	NS	0.00926	NS	NS	0.0207
BP	GO:0002366~leukocyte activation during immune response	3	NS	NS	NS	0.000455	NS	NS	0.0493	NS	NS	0.00402
BP	GO:0002263~cell activation during immune response	3	NS	NS	NS	0.000455	NS	NS	0.0493	NS	NS	0.00402
BP	GO:0048002~antigen processing and presentation of peptide antigen	3	NS	NS	NS	0.000604	NS	NS	0.0218	NS	NS	0.0037
BP	GO:0002274~myeloid leukocyte activation	3	NS	NS	NS	0.00212	0.00365	NS	NS	NS	NS	0.0178
BP	GO:0045580~regulation of T cell differentiation	3	NS	NS	NS	0.0142	0.0401	NS	NS	NS	NS	0.00112
BP	GO:0045619~regulation of lymphocyte differentiation	3	NS	NS	NS	0.0227	0.0186	NS	NS	NS	NS	0.00357
BP	GO:0001816~cytokine production	3	NS	NS	NS	0.0313	NS	NS	0.0183	NS	NS	0.0274
BP	GO:0006690~icosanoid metabolic process	2	NS	0.0217	NS	NS	NS	0.0123	NS	NS	NS	NS
BP	GO:0033559~unsaturated fatty acid metabolic process	2	NS	0.0271	NS	NS	NS	0.0154	NS	NS	NS	NS
BP	GO:0030217~T cell differentiation	2	NS	NS	0.0199	NS	0.036	?	NS	NS	NS	NS
BP	GO:0009617~response to bacterium	2	NS	NS	NS	8.93e-06	NS	NS	NS	NS	NS	0.000447
BP	GO:0019884~antigen processing and presentation of exogenous antigen	2	NS	NS	NS	0.00032	NS	NS	NS	NS	NS	0.044
BP	GO:0002478~antigen processing and presentation of exogenous peptide antigen	2	NS	NS	NS	0.00105	NS	NS	NS	NS	NS	0.0043
BP	GO:0002237~response to molecule of bacterial origin	2	NS	NS	NS	0.00234	NS	NS	NS	NS	NS	0.0356
BP	GO:0019886~antigen processing and presentation of exogenous peptide antigen via MHC class II	2	NS	NS	NS	0.0141	NS	NS	NS	NS	NS	0.0455
BP	GO:0002495~antigen processing and presentation of peptide antigen via MHC class II	2	NS	NS	NS	0.0141	NS	NS	NS	NS	NS	0.0455
BP	GO:0010033~response to organic substance	2	NS	NS	NS	0.0249	NS	NS	NS	NS	NS	0.0463
BP	GO:0045637~regulation of myeloid cell differentiation	2	NS	NS	NS	0.0486	NS	NS	NS	NS	NS	0.0142
BP	GO:0042035~regulation of cytokine biosynthetic process	2	NS	NS	NS	NS	NS	NS	0.0024	NS	NS	0.0117
BP	GO:0042108~positive regulation of cytokine biosynthetic process	2	NS	NS	NS	NS	NS	NS	0.00613	NS	NS	0.00684
BP	GO:0007249~I-kappaB kinase/NF-kappaB cascade	2	NS	NS	NS	NS	NS	NS	0.00902	NS	NS	0.0112
BP	GO:0009615~response to virus	2	NS	NS	NS	NS	NS	NS	0.0217	NS	NS	0.00158
BP	GO:0050670~regulation of lymphocyte proliferation	1	NS	NS	0.0223	NS	NS	NS	NS	NS	NS	NS
BP	GO:0070663~regulation of leukocyte proliferation	1	NS	NS	0.0263	NS	NS	NS	NS	NS	NS	NS
BP	GO:0032944~regulation of mononuclear cell proliferation	1	NS	NS	0.0263	NS	NS	NS	NS	NS	NS	NS
BP	GO:0032496~response to lipopolysaccharide	1	NS	NS	NS	0.00647	NS	NS	NS	NS	NS	NS
BP	GO:0034097~response to cytokine stimulus	1	NS	NS	NS	0.0489	NS	NS	NS	NS	NS	NS
BP	GO:0030099~myeloid cell differentiation	1	NS	NS	NS	NS	0.0011	NS	NS	NS	NS	NS
BP	GO:0045088~regulation of innate immune response	1	NS	NS	NS	NS	NS	NS	0.00666	NS	NS	NS
BP	GO:0002699~positive regulation of immune effector process	1	NS	NS	NS	NS	NS	NS	0.013	NS	NS	NS
BP	GO:0002526~acute inflammatory response	1	NS	NS	NS	NS	NS	NS	0.0324	NS	NS	NS
BP	GO:0007243~protein kinase cascade	1	NS	NS	NS	NS	NS	NS	0.0404	NS	NS	NS
BP	GO:0007159~leukocyte adhesion	1	NS	NS	NS	NS	NS	NS	NS	NS	0.0142	NS
BP	GO:0050900~leukocyte migration	1	NS	NS	NS	NS	NS	NS	NS	NS	NS	0.0167
BP	GO:0002822~regulation of adaptive immune response based on somatic recombination of immune receptors built from immunoglobulin superfamily domains	1	NS	NS	NS	NS	NS	NS	NS	NS	NS	0.0182
BP	GO:0002819~regulation of adaptive immune response	1	NS	NS	NS	NS	NS	NS	NS	NS	NS	0.0182
BP	GO:0001819~positive regulation of cytokine production	1	NS	NS	NS	NS	NS	NS	NS	NS	NS	0.0354
CC	GO:0000323~lytic vacuole	7	NS	0.0258	0.021	0.000296	0.0311	NS	0.00281	0.0361	NS	0.00771
CC	GO:0005764~lysosome	7	NS	0.0258	0.021	0.000296	0.0311	NS	0.00281	0.0361	NS	0.00771
CC	GO:0016021~integral to membrane	6	0.0054	0.0329	0.044	NS	0.0273	NS	0.0407	NS	8.83e-05	NS
CC	GO:0005773~vacuole	5	NS	0.0472	0.0408	0.00107	NS	NS	0.00759	NS	NS	0.0248
CC	GO:0042611~MHC protein complex	5	NS	NS	NS	0.00905	0.0141	0.047	0.0173	NS	NS	0.0386
CC	GO:0043235~receptor complex	4	NS	NS	NS	NS	0.00329	NS	0.026	NS	0.0187	0.0114
CC	GO:0005887~integral to plasma membrane	3	0.0276	NS	NS	NS	NS	0.0411	NS	NS	0.0432	NS
CC	GO:0031224~intrinsic to membrane	2	0.0246	NS	NS	NS	NS	NS	NS	NS	0.000902	NS
CC	GO:0009897~external side of plasma membrane	1	NS	NS	0.0446	NS	NS	NS	NS	NS	NS	NS
MF	GO:0001608~nucleotide receptor activity, G-protein coupled	8	0.00181	0.00362	0.000346	NS	0.0112	0.00199	0.0223	0.0338	0.00924	NS
MF	GO:0016502~nucleotide receptor activity	6	0.0107	0.0154	0.00213	NS	0.0462	0.00859	NS	NS	0.0385	NS
MF	GO:0001614~purinergic nucleotide receptor activity	6	0.0107	0.0154	0.00213	NS	0.0462	0.00859	NS	NS	0.0385	NS
MF	GO:0019864~IgG binding	5	NS	0.0248	0.0413	0.0366	NS	0.0167	NS	NS	0.0446	NS
MF	GO:0019955~cytokine binding	4	NS	NS	0.0164	0.000527	NS	NS	9.46e-06	NS	NS	0.00301
MF	GO:0032395~MHC class II receptor activity	2	NS	0.0482	NS	NS	NS	0.0327	NS	NS	NS	NS
MF	GO:0046983~protein dimerization activity	1	NS	NS	NS	NS	NS	NS	NS	NS	NS	0.0248
MF	GO:0019899~enzyme binding	1	NS	NS	NS	NS	NS	NS	NS	NS	NS	0.0408
