# Supplementary material for: Insights into TREM2 biology by network analysis of human brain gene expression data
Source: Neurobiol Aging. 2013 Dec;34(12):2699–714. doi: 10.1016/j.neurobiolaging.2013.05.001 (PMC3988951; doi:10.1016/j.neurobiolaging.2013.05.001)
Supplement: Supplementary Table 6 [file mmc6.xlsx]

## Sheet: SupplementaryTable_7
SUPPLEMENTARY TABLE 6
GENE SYMBOL	No of publications providing evidence of genetic association with a given disease
	Alzheimer's Disease	Parkinson's Disease	Motor Neuron Disease	Multiple Sclerosis
TGFB1	13	0	1	10
MS4A6A	9	0	0	0
OLR1	8	0	0	0
ALOX5	7	0	0	1
CTSS	3	0	0	2
HLA-DRA	3	5	0	8
APBB1IP	2	0	0	0
ALOX5AP	2	0	0	0
TREM2	2	0	0	1
C3	2	0	0	0
ATP8B4	2	0	0	0
UCP2	2	0	0	5
CARD8	2	0	0	0
TBXAS1	1	0	0	0
AIF1	1	0	0	0
BLNK	1	0	0	0
PIK3AP1	1	0	0	0
PTPN6	1	0	0	0
RUNX1	1	1	0	1
LILRB4	1	0	0	0
WDFY4	1	0	0	0
CIITA	1	0	0	14
SERPINA1	1	0	0	0
CYFIP1	1	0	0	0
IRF8	1	0	0	8
PTGS1	1	0	0	0
HLA-DPA1	1	0	0	1
B4GALT1	1	0	0	0
FAM113B	1	0	0	0
RGS10	1	0	0	0
CEBPA	1	0	0	0
MYOF	1	0	0	1
DOCK2	0	0	0	0
DOCK8	0	0	0	1
NCKAP1L	0	0	0	0
CD68	0	0	0	0
ADORA3	0	0	0	0
ADAM28	0	0	0	0
FYB	0	0	0	0
PTPRC	0	0	0	11
CYBB	0	0	0	0
C3AR1	0	0	0	0
METTL9	0	0	0	0
ITGAM	0	0	0	3
HAVCR2	0	0	0	0
CSF1R	0	0	0	0
LAPTM5	0	0	0	0
C1QB	0	0	0	0
ITGAX	0	0	0	1
PLCB2	0	0	0	0
CYTH4	0	0	0	0
CD84	0	0	0	0
SLC2A5	0	0	0	0
LST1	0	0	0	0
P2RY13	0	0	0	0
TYROBP	0	0	0	1
C7orf58	0	0	0	0
GPR34	0	0	0	0
IL13RA1	0	0	0	0
TLR7	0	0	0	1
CSF3R	0	0	0	0
CD53	0	0	0	0
SYK	0	0	0	0
ABCC4	0	0	0	0
CD37	0	0	0	0
LCP1	0	0	0	0
SLCO2B1	0	0	0	0
ARHGDIB	0	0	0	0
LPAR6	0	0	0	0
HCLS1	0	0	0	0
ITGB2	0	1	0	0
CD86	0	0	0	2
SELPLG	0	0	0	3
AOAH	0	0	0	0
FCER1G	0	0	0	0
HLA-DMB	0	0	0	1
INPP5D	0	0	0	0
FCGR3B	0	0	1	2
HPGDS	0	0	0	0
FGL2	0	0	0	0
CTSC	0	0	0	0
C1QC	0	0	0	0
LYN	0	0	0	0
PIK3CG	0	0	0	0
SPI1	0	0	0	0
C1QA	0	0	0	0
RNASET2	0	0	0	0
LHFPL2	0	0	0	0
TRIM38	0	0	0	0
MYO1F	0	0	0	0
TFEC	0	0	0	0
CLEC9A	0	0	0	0
DHRS9	0	0	0	0
VAMP8	0	0	0	0
TLR3	0	0	0	3
SCIN	0	0	0	0
LPAR5	0	0	0	0
FMNL3	0	0	0	0
CLEC7A	0	0	0	0
LAIR1	0	0	0	0
HLA-DMA	0	0	0	2
TMEM156	0	0	0	0
UBA7	0	0	0	0
CD4	0	0	0	1
MNDA	0	0	0	0
PLEK	0	0	0	1
SAMSN1	0	0	0	0
TLR1	0	0	0	2
LY86	0	0	0	0
CXCL16	0	0	0	0
FCGR2A	0	0	1	2
ARHGAP15	0	0	0	0
RNASE6	0	0	0	0
PARVG	0	0	0	0
PLCG2	0	0	0	0
SP100	0	0	0	0
EVI2B	0	0	0	0
SIPA1	0	0	0	0
TRIM22	0	0	0	0
BTK	0	0	0	0
RHBDF2	0	0	0	0
CD74	0	0	0	0
NFATC2	0	0	0	0
MAN2B1	0	0	0	0
TAGAP	0	0	0	1
SIGLEC10	0	0	0	0
FAM105A	0	0	0	0
VAV1	0	0	0	0
TLR10	0	0	0	1
UNC93B1	0	0	0	0
PLD4	0	0	0	0
TMC8	0	0	0	0
GNB4	0	0	0	0
KIAA1274	0	0	0	0
ADAP2	0	0	0	0
PTPLAD2	0	0	0	0
SIGLEC8	0	0	0	0
C1orf162	0	0	0	0
SLA	0	0	0	0
GIMAP4	0	0	0	0
KCTD12	0	0	0	0
TGFBR1	0	0	0	0
ARPC1B	0	0	0	0
C12orf75	0	0	0	0
EWSR1	0	0	1	0
C10orf131	0	0	0	0
IRAK3	0	0	0	0
SPTLC3	0	0	0	0
ARHGAP24	0	0	0	0
C10orf54	0	0	0	0
AKAP13	0	0	0	0
C14orf106	0	0	0	0
ADCY7	0	0	0	0
SFMBT2	0	0	0	0
C13orf18	0	0	1	0
RASAL3	0	0	0	0
